# Supplementary material for: The immunoglobulin G antibody response to malaria merozoite antigens in asymptomatic children co-infected with malaria and intestinal parasites
Source: PLoS One. 2020 Nov 10;15(11):e0242012. doi: 10.1371/journal.pone.0242012 (PMC7654760; doi:10.1371/journal.pone.0242012)
Supplement: S1 File — (XLS) [file pone.0242012.s002.xls]

## Sheet: Data dictionary
Topic	Data Code	Example/method
identity	individual ID number	Ni|001
site	name of village	Ngali or Mfou
sex M/F	M = male; F = female	self reported
age/ yrs	years of age in years	self reported
weight/kg	body weight in kg	scale
temperature /°c	temperature
dewormed Yes/No	No or Yes	questionnaire
Hb g/dl	Hemoglobin (gm/dL) finger-prick	HemoCue (AB Leo Diagnostics, Helsingborg, Sweden)
anemia	Yes, = Hb <12 gm/dL	11gm/dL
RDT	N=negative; P=positive	Rapid Diagnostic test: pan-malarial rapid diagnostic test
parasitemia	parasitemia (infected erythrocyte)	number infected erythrocytes/µl peripheral blood
parasite /200wbc	number of parasites /200wbc	thick blood film
thin smear/ species	thin blood smear	Pf
Mono	% monocytes	thin blood smear stained with 10% Giemsa
Neu	neutrophils	thin blood smear stained with 10% Giemsa
Lymph	Lymmphocytes	thin blood smear stained with 10% Giemsa
Eo	eosinophils	thin blood smear stained with 10% Giemsa
name of parasite	parasites in stool sample
n° parasites /gram stool	# parasites/gram of stool
Column U: IP+	0=negative; number specifices the genus species	see table below for code to genus species (11 ,4, 5, 7, 8, 9)
	see Table below
MSP1	merozoite surface protein 1 (MSP1-42)	median fluorescence intensity - MFI
MSP2	merozoite surface protein 2	median fluorescence intensity - MFI
MSP3	merozoite surface protein 3 - CT	median fluorescence intensity - MFI
TTx	tetanus Toxoid	median fluorescence intensity - MFI
EBA-175	Erythrocyte binding protein-175	median fluorescence intensity - MFI
	IP+	n=320				#
	* CODE					individuals
	0	none
		Helminths
	1	Ascaria lumbercoides				9
	4	Trichura				1
	5	Other Strongyloides				1
		intestinal protozoa
	7	Giardia lambilia				25
	8	Entramoeba histolytica				19
	9	Other amoeba				4
			Ispora Sp. Endolmax nana
		cestodes
	11	Hymenolepis nana				2
				IP+	total	61

## Sheet: complete database w Ab values
n = 320 children
								<12g/dL												IP+	Mal +
identity	site	sex M/F	age/ yrs	weight/kg	temperature /°c	dewormed Yes/No	Hb g/dl	anemia	RDT	parasitemia	parasite /200wbc	thin smear/ species		Mono	Neu	Lymph	Eo	name of parasite	n° parasites /gram stool				MSP1	MSP2	MSP3	TTx	EBA-175
Ni|001	Ngali	M	13	45	36.9	NO	12.7	0.7	N	0	0	nil	0	2	31	61	6	nil	0	0	0	Ni|001	10451.5	3207.5	19651	201.5	8723	Ni|001
Ni|002	Ngali	M	12	34	36.5	NO	13	1	P	2040	51	pf,pm	1	4	29	61	6	nil	0	0	1	Ni|002	976	1882	4633	177	1862	Ni|002
Ni|003	Ngali	F	13	44	37.5	NO	12	0	P	200	5	pf	1	3	17	55	25	nil	0	0	1	Ni|003	1479.5	2047	857	263.5	2538	Ni|003
Ni|004	Ngali	M	11	49	36.7	NO	17	5	P	440	11	pf,pm	1	2	28	44	26	nil	0	0	1	Ni|004	6235	629	4706	260	6835	Ni|004
Ni|005	Ngali	M	10	34	36.7	NO	16	4.5	P	240	6	pf	1	0	25	57	18	nil	0	0	1	Ni|005	3087.5	3151	14072	226	1263	Ni|005
Ni|006	Ngali	F	7	18	36.2	NO	18	6.5	P	960	24	pf	1	0	28	60	22	nil	0	0	1	Ni|006	3183	1780.5	3588	233	782	Ni|006
Ni|007	Ngali	F	4	18	36.6	NO	10.4	-0.6	P	160	4	pf	1	0	28	50	22	nil	0	0	1	Ni|007	1117	141.5	262	295	419	Ni|007
Ni|008	Ngali	F	10	34	36.8	NO	9.4	-2.1	P	80	2	pfg, pf	1	0	29	51	20	giardia lamblia	200	7	1	Ni|008	6335	2732	5625.5	333.5	993	Ni|008
Ni|009	Ngali	F	11	33	36	NO	11.9	-0.1	N	0	0	nil	0	1	13	73	13	nil	0	0	0	Ni|009	8866	3161.5	9772.5	264	4859	Ni|009
Ni|010	Ngali	F	8	23	35.9	NO	9.7	-1.8	P	2720	68	pf,pm	1	2	20	61	17	giardia lamblia	150	7	1	Ni|010	6037	869.5	262	318	3272	Ni|010
Ni|011	Ngali	M	5	21	36.1	NO	11.2	0.2	N	0	0	nil	0	0	10	71	19	nil	0	0	0	Ni|011	3839	578.5	7753.5	357	5839	Ni|011
Ni|012	Ngali	F	3	13	36.8	NO	10.6	-0.4	N	0	0	nil	0	2	34	51	13	nil	0	0	0	Ni|012	4075.5	170	214	3060	2216	Ni|012
Ni|013	Ngali	F	6	23	36.7	NO	13.3	1.8	P	320	8	pf,pm,loaloa	1	1	24	62	13	nil	0	0	1	Ni|013	1721.5	1044	367	398.5	8452	Ni|013
Ni|014	Ngali	M	6	18	36.7	NO	10.8	-0.7	P	5960	149	pf	1	2	34	51	13	nil	0	0	1	Ni|014	3814	291.5	862	864	689	Ni|014
Ni|015	Ngali	M	6	18	36.5	NO	12	0.5	P	360	9	pf	1	4	34	56	6	entamoeba Histolytica	200	8	1	Ni|015	6724.5	758.5	545.5	251	3148	Ni|015
Ni|016	Ngali	M	11	32	36.9	NO	13.6	1.6	P	680	17	pf,pm	1	3	32	48	17	hymenolepis nana	80	11	1	Ni|016	370.5	604.5	915.5	621	3024	Ni|016
Ni|017	Ngali	F	8	24	37	NO	12.9	1.4	P	1120	28	pf	1	1	34	50	15	nil	0	0	1	Ni|017	6455	3028	19785	306.5	2173	Ni|017
Ni|018	Ngali	M	4	19	36.9	NO	10.7	-0.3	N	0	0	nil	0	2	29	61	8	nil	0	0	0	Ni|018	7645	2494	13061	574	1254.5	Ni|018
Ni|019	Ngali	M	7	19	36.3	NO	9.8	-1.7	P	320	8	pf	1	2	35	50	13	giardia lamblia	140	7	1	Ni|019	5382	2507.5	15350.5	122	4224	Ni|019
Ni|020	Ngali	M	7	26	36	NO	12	0.5	N	0	0	nil	0	2	41	41	16	giardia lamblia	120	7	0	Ni|020	11398.5	4542	7500	200	6357	Ni|020
Ni|021	Ngali	F	10	29	36.2	NO	13.7	2.2	N	0	0	nil	0	0	30	70	0	nil	0	0	0	Ni|021	16510	7195	23768	619	16021	Ni|021
Ni|022	Ngali	M	6	23	36	NO	12.1	0.6	N	0	0	nil	0	4	23	62	11	nil	0	0	0	Ni|022	166.5	42.5	149	12	67.5	Ni|022
Ni|023	Ngali	F	6	25	36.6	NO	13.7	2.2	P	2160	54	pf	1	3	35	56	6	entamoeba histolytica	160	8	1	Ni|023	10823.5	5550	28976	1875	24562	Ni|023
Ni|024	Ngali	M	7	29	36.4	NO	12	0.5	P	80	2	pfg	1	2	30	54	14	nil	0	0	1	Ni|024	10670.5	3725.5	23262	517	8886.5	Ni|024
Ni|025	Ngali	F	7	27	36.9	NO	14.1	2.6	N	0	0	nil	0	0	30	45	25	nil	0	0	0	Ni|025	7027	1954	18964	341	17386	Ni|025
Ni|026	Ngali	M	8	27	36.3	NO	12.1	0.6	P	480	12	pf	1	1	29	47	23	nil	0	0	1	Ni|026	6841	3787	15637	1512.5	10466	Ni|026
Ni|027	Ngali	F	7	28	36.7	NO	6.9	-4.6	P	3880	97	pf	1	3	25	68	4	nil	0	0	1	Ni|027	7648	3400	15326	233	15413	Ni|027
Ni|028	Ngali	M	7	28	35.1	NO	13.9	2.4	P	160	4	pf	1	4	22	57	17	giardia lamblia	140	7	1	Ni|028	6237	3717	10324	437	13981.5	Ni|028
Ni|029	Ngali	F	7	34	36	NO	14.4	2.9	P	600	15	pfg	1	1	21	74	4	nil	0	0	1	Ni|029	4231	2629	3337	331	978	Ni|029
Ni|030	Ngali	F	8	29	36.6	NO	14.5	3	P	1960	49	pf,pm	1	1	29	56	14	nil	0	0	1	Ni|030	7516.5	2861.5	15953	754	1037	Ni|030
Ni|031	Ngali	M	7	25	36.9	NO	15	3.5	P	1400	35	pf,pm	1	0	43	52	5	yeast	0	0	1	Ni|031	253	2612.5	13767	734	1102.5	Ni|031
Ni|032	Ngali	M	7	25	36.2	NO	12.8	1.3	P	160	4	pf	1	3	31	60	6	nil	0	0	1	Ni|032	4877.5	2190	1169	747	1846	Ni|032
Ni|033	Ngali	M	10	32	35.6	NO	13.1	1.6	P	1200	30	pf	1	2	38	60	0	nil	0	0	1	Ni|033	7294.5	2304	10949	688	13190	Ni|033
Ni|034	Ngali	F	9	31	36.8	NO	12.1	0.6	P	440	11	pf	1	2	22	56	20	nil	0	0	1	Ni|034	3324	1839	2322.5	119.5	6582.5	Ni|034
Ni|035	Ngali	M	9	31	36.5	NO	11.1	-0.4	P	120	3	pf	1	0	28	66	6	nil	0	0	1	Ni|035	2678	2763	403	222	5368	Ni|035
Ni|036	Ngali	F	9	31	35.4	NO	12.7	1.2	P	4640	116	pf	1	2	32	48	18	giardia lamblia	80	7	1	Ni|036	7100.5	6247.5	1106.5	233.5	2236.5	Ni|036
Ni|037	Ngali	F	8	30	36	NO	10.8	-0.7	P	80	2	pf	1	2	32	48	18	nil	0	0	1	Ni|037	4906.5	3421.5	12412	175.5	7868	Ni|037
Ni|038	Ngali	M	9	30	36.5	NO	11.3	-0.2	P	80	2	pf	1	1	57	40	2	nil	0	0	1	Ni|038	9291	2050.5	1164.5	417	5285	Ni|038
Ni|039	Ngali	M	4	20	36.5	NO	10.9	-0.1	P	240	6	pf	1	2	52	42	4	nil	0	0	1	Ni|039	5207	856	10486	1380	4644	Ni|039
Ni|040	Ngali	M	8	37	36.8	NO	14.1	2.6	N	0	0	nil	0	0	28	50	18	nil	0	0	0	Ni|040	4564.5	3587	644	202	4293	Ni|040
Ni|041	Ngali	F	10	30	36.9	NO	13.5	2	N	0	0	nil	0	1	29	48	22	isospora belle	60	9	0	Ni|041	9802	1769	2538	274.5	1801	Ni|041
Ni|042	Ngali	F	10	34	36	NO	14.9	3.4	P	280	7	pf	1	2	31	59	8	yeast	0	0	1	Ni|042	5938	858	4801	295.5	5433.5	Ni|042
Ni|043	Ngali	M	11	36	36.5	NO	14.3	2.3	P	1840	46	pf	1	0	29	54	17	nil	0	0	1	Ni|043	4869.5	1171.5	153.5	146	6959	Ni|043
Ni|044	Ngali	M	12	35	36	NO	9.4	-2.6	P	40	1	pf	1	2	59	35	4	nil	0	0	1	Ni|044	11916	6598	13706	133	9229	Ni|044
Ni|045	Ngali	F	8	34	36	NO	11.1	-0.4	P	240	6	pf	1	1	14	65	20	nil	0	0	1	Ni|045	5087	1738	2851.5	469	1209	Ni|045
Ni|046	Ngali	F	10	39	36	NO	12	0.5	P	400	10	pf	1	4	36	52	8	nil	0	0	1	Ni|046	4980	1932	13129	404	521	Ni|046
Ni|047	Ngali	F	10	34	35.1	NO	14	2.5	P	1120	28	pf	1	2	21	62	15	yeast, E,coli	0	0	1	Ni|047	6083	2496.5	7485.5	249.5	142	Ni|047
Ni|048	Ngali	M	10	32	36.3	NO	15.3	3.8	P	5640	141	pf	1	1	37	45	17	nil	0	0	1	Ni|048	1822	2245	321	228	5284	Ni|048
Ni|049	Ngali	M	4	23	36	NO	10.8	-0.2	P	3040	76	pf	1	1	30	68	1	giardia lamblia	60	7	1	Ni|049	5347	1425	1833.5	209.5	3301	Ni|049
Ni|050	Ngali	F	11	37	37	NO	15.1	3.1	P	480	12	pf,pfg	1	4	34	50	12	entamoeba histolytica	200	8	1	Ni|050	1279	2478	11948.5	232	6558.5	Ni|050
Ni|051	Ngali	M	11	37	36	NO	14.1	2.1	P	560	14	pf	1	0	57	34	9	nil	0	0	1	Ni|051	1223.5	1990	601	401	1432	Ni|051
Ni|052	Ngali	F	11	39	36	NO	15	3	N	0	0	nil	0	1	20	55	24	nil	0	0	0	Ni|052	5989	2078	5248.5	587	1968.5	Ni|052
Ni|053	Ngali	F	10	40	36	NO	13.3	1.8	P	1480	37	pf,pm	1	1	13	55	31	nil	0	0	1	Ni|053	8049	4279	4673	430	6285	Ni|053
Ni|054	Ngali	F	12	39	36	NO	11.8	-0.2	P	2640	66	pf, loaloa	1	1	12	85	2	giardia lamblia	200	7	1	Ni|054	5644	2225.5	5891.5	196.5	337	Ni|054
Ni|055	Ngali	F	12	45	36.5	NO	12.4	0.4	P	40	1	pfg	1	1	25	59	15	nil	0	0	1	Ni|055	3712	4062	1499.5	1049	2673.5	Ni|055
Ni|056	Ngali	M	12	37	36.6	NO	13	1	P	200	5	pf	1	0	35	33	32	yeast	0	0	1	Ni|056	7188.5	3079	372	787	693	Ni|056
Ni|057	Ngali	F	11	45	35.1	NO	14	2	P	1560	39	pf	1	2	35	49	14	yeast, charcots crystals	0	0	1	Ni|057	298	2792	4729.5	170	1551	Ni|057
Ni|058	Ngali	F	12	34	36.5	NO	12.2	0.2	P	1040	26	pf	1	1	31	56	12	nil	0	0	1	Ni|058	606	2070.5	131.5	108	5447	Ni|058
Ni|059	Ngali	F	12	48	35.2	NO	13.3	1.3	P	6000	150	pf	1	2	23	38	37	nil	0	0	1	Ni|059	708	2357.5	5646.5	211.5	9153	Ni|059
Ni|060	Ngali	F	13	50	36	NO	13.5	1.5	P	40	1	pfg	1	0	35	50	15	yeast cells	0	0	1	Ni|060	5531.5	3747	172.5	117.5	2297	Ni|060
Ni|061	Ngali	F	11	49	36.8	NO	14.2	2.2	P	280	7	pf	1	1	24	61	14	nil	0	0	1	Ni|061	5123	4059	7050	85	4839	Ni|061
Ni|062	Ngali	M	13	45	36	NO	14.5	2.5	P	200	5	pf	1	2	21	54	23	nil	0	0	1	Ni|062	11251.5	5822	24547.5	279.5	19854	Ni|062
Ni|063	Ngali	M	13	37	36	NO	13.8	1.8	P	200	5	pf	1	1	23	39	37	entamoeba histolytica	120	8	1	Ni|063	5129	2794	1396	378	17146	Ni|063
Ni|064	Ngali	F	13	60	36.6	NO	12.5	0.5	P	240	6	pf,loaloa	1	1	24	55	20	yeast	0	0	1	Ni|064	1331	2981	21709	314	13414.5	Ni|064
Ni|065	Ngali	M	13	50	36	NO	14	2	P	29280	732	pf	1	3	27	61	9	isospora belle	100	9	1	Ni|065	3752	2719	10638	226	1553	Ni|065
Ni|066	Ngali	M	7	30	36.5	NO	14.6	3.1	P	360	9	pf	1	0	35	60	5	yeast	0	0	1	Ni|066	2035	1282	561	255	5520	Ni|066
Ni|067	Ngali	M	13	50	36.5	NO	13.2	1.2	P	1440	36	pf	1	1	15	55	29	entamoeba histolytica	80	8	1	Ni|067	5992	4190.5	10061	177	10224.5	Ni|067
Ni|068	Ngali	M	13	48	36.7	NO	15.9	3.9	P	600	15	pf	1	1	26	57	16	Ca oxalate salt	0	0	1	Ni|068	2818	2808.5	10999	673.5	10346	Ni|068
Ni|069	Ngali	F	8	22	36.5	No	14.9	3.4	P	2880	72	pf	1	3	31	63	3	yeast	0	0	1	Ni|069	3646.5	5551	15931	777	1918	Ni|069
Ni|070	Ngali	F	6	25	35.5	NO	13.5	2	P	520	13	pf	1	1	42	55	2	entamoeba histolytica	100	8	1	Ni|070	4272	3848	18561	321	956	Ni|070
Ni|071	Ngali	M	7	28	36	NO	13.2	1.7	P	40	1	pf	1	3	35	51	11	entamoeba histolytica	100	8	1	Ni|071	6920	1621	14272	194	2637.5	Ni|071
Ni|072	Ngali	F	8	23	36.4	NO	12	0.5	N	0	0	nil	0	0	23	50	27	giardia lamblia	120	7	0	Ni|072	7902	1735.5	1486	148	1428	Ni|072
Ni|073	Ngali	F	8	33	36	NO	14	2.5	P	280	7	pf,pfg	1	1	26	60	13	yeast	0	0	1	Ni|073	10227.5	518	1291	215	2216	Ni|073
Ni|074	Ngali	M	6	22	35.5	NO	13.8	2.3	P	40	1	pf	1	2	25	55	18	yeast	0	0	1	Ni|074	453	1696	548	212	15151	Ni|074
Ni|075	Ngali	M	8	22	35.6	NO	8.4	-3.1	P	880	22	pf	1	8	37	54	1	yeast	0	0	1	Ni|075	539	484.5	279	237	694.5	Ni|075
Ni|076	Ngali	M	10	33	36	NO	15.6	4.1	P	160	4	pf	1	1	14	36	49	entamoeba histolytica	120	8	1	Ni|076	7025.5	3992.5	12154	665.5	1422.5	Ni|076
Ni|077	Ngali	M	7	26	36.7	NO	12.4	0.9	P	240	6	pf	1	1	20	67	12	yeast	0	0	1	Ni|077	8108	2210	2676	178	6666	Ni|077
Ni|078	Ngali	M	7	20	37	NO	11.9	0.4	P	960	24	pf	1	1	57	42	0	entamoeba histolytica	100	8	1	Ni|078	11232	2450.5	13846	633.5	1450	Ni|078
Ni|079	Ngali	M	10	36	36	NO	12.5	1	P	160	4	pf	1	1	19	55	25	entamoeba histolytica	100	8	1	Ni|079	325	688	4530	114	222	Ni|079
Ni|080	Ngali	M	9	26	36.5	NO	8.6	-2.9	P	2800	70	pf	1	2	34	46	18	yeast	0	0	1	Ni|080	5483	663.5	2093	381	657	Ni|080
Ni|081	Ngali	F	7	25	36.5	NO	13.1	1.6	P	280	7	pf	1	1	45	49	5	yeast	0	0	1	Ni|081	6949	1377.5	7036	209.5	8027	Ni|081
Ni|082	Ngali	F	9	25	36.1	NO	13.5	2	N	0	0	nil	0	2	32	56	10	yeast	0	0	0	Ni|082	251.5	730	688	168.5	2280	Ni|082
Ni|083	Ngali	F	6	17	36.5	NO	9.2	-2.3	P	640	16	pf	1	3	28	66	3	yeast	0	0	1	Ni|083	2356.5	1122	162	32	5678	Ni|083
Ni|084	Ngali	M	7	24	36.7	NO	13.7	2.2	P	1600	40	pf	1	0	37	53	10	giardia lamblia	140	7	1	Ni|084	4025.5	1770.5	4001	2699	3369	Ni|084
Ni|085	Ngali	M	7	20	36.3	NO	14.2	2.7	P	840	21	pf,pm	1	4	26	62	8	entamoeba histolytica	120	8	1	Ni|085	6739	2237.5	19929.5	940	7217	Ni|085
Ni|086	Ngali	M	9	28	36	NO	13.8	2.3	P	160	4	pf	1	1	17	55	27	yeast	0	0	1	Ni|086	2033	2165	447	391	357	Ni|086
Ni|087	Ngali	M	9	28	36.5	NO	15.5	4	P	1200	30	pf	1	2	38	46	14	yeast	0	0	1	Ni|087	6851	2995	1821	446.5	1019	Ni|087
Ni|088	Ngali	M	7	21	35.5	NO	15.2	3.7	P	5200	130	pf	1	2	30	53	15	giardia lamblia	100	7	1	Ni|088	2993	1032	17273	2627	16895.5	Ni|088
Ni|089	Ngali	M	7	21	35.5	NO	7.7	-3.8	P	320	8	pf	1	0	34	60	6	yeast	0	0	1	Ni|089	1639	778.5	93	36.5	72	Ni|089
Ni|090	Ngali	M	6	21	35	NO	12.3	0.8	N	0	0	nil	0	2	39	51	8	yeast	0	0	0	Ni|090	2466	3044	1021	272	595	Ni|090
Ni|091	Ngali	F	7	21	36.2	NO	15.2	3.7	P	3080	77	pf,pm	1	4	29	49	18	yeast	0	0	1	Ni|091	2859	1185	441	479	3924	Ni|091
Ni|092	Ngali	M	7	26	36.8	NO	13.5	2	P	1760	44	pf	1	1	55	31	13	yeast	0	0	1	Ni|092	3272.5	3374.5	1031	471	2477	Ni|092
Ni|093	Ngali	F	7	25	36	NO	14.8	3.3	P	1400	35	pf,pm	1	2	42	44	12	isospora lebi	100	9	1	Ni|093	9003	2903	10729	989	12139	Ni|093
Ni|094	Ngali	M	14	37	36.1	NO	12	0	P	200	5	pf,pfg	1	0	28	48	24	entamoeba histolytica	160	8	1	Ni|094	3974.5	399	386	333.5	720	Ni|094
Ni|095	Ngali	F	9	31	35.7	NO	12.9	1.4	P	440	11	pf	1	2	30	58	10	nil	0	0	1	Ni|095	1043	953	12724	93	8057.5	Ni|095
Ni|096	Ngali	M	12	48	36.7	NO	14.5	2.5	P	80	2	pf,loaloa	1	0	34	61	5	nil	0	0	1	Ni|096	7152	2212	4296.5	711	1470	Ni|096
Ni|097	Ngali	F	12	35	37	NO	13.2	1.2	P	320	8	pf	1	1	28	67	4	nil	0	0	1	Ni|097	7178	3788.5	2772.5	138	12236	Ni|097
Ni|098	Ngali	M	13	39	36.4	NO	13.5	1.5	P	3200	80	pf	1	2	38	36	24	yeast	0	0	1	Ni|098	1140.5	1028	893.5	448	4280	Ni|098
Ni|099	Ngali	F	13	39	36.4	NO	12.5	0.5	N	0	0	nil	0	1	21	67	12	Ca oxalate	0	0	0	Ni|099	6464	1849	4025	117	2516	Ni|099
Ni|100	Ngali	M	5	26	36.4	NO	10.8	-0.2	P	20320	508	pf,pfgm	1	2	51	34	13	entamoeba histolytica	200	8	1	Ni|100	5854.5	682	20024	543	756	Ni|100
Ni|101	Ngali	F	12	43	35	NO	14.1	2.1	P	40	1	pfg	1	1	26	61	12	entamoeba histolytica	150	8	1	Ni|101	12283.5	3465.5	11011	389	7133	Ni|101
Ni|102	Ngali	F	11	32	36.5	NO	15	3	P	320	8	pf	1	5	31	44	20	entamoeba histolytica	100	8	1	Ni|102	1543.5	1405	362.5	NaN	10810	Ni|102
Ni|103	Ngali	M	11	32	36.4	NO	14.9	2.9	P	2080	52	pf	1	2	24	42	32	giardia lamblia	160	7	1	Ni|103	3096.5	3046	11161	485	1534	Ni|103
Ni|104	Ngali	M	11	28	36	NO	14.1	2.1	P	40	1	pf	1	0	25	58	17	nil	0	0	1	Ni|104	3331	3371	3141	215	8430	Ni|104
Ni|105	Ngali	F	8	26	35.5	NO	12.6	1.1	P	40	1	pf	1	0	35	62	3	giardia lamblia	80	7	1	Ni|105	13193.5	5116	15972	170	439.5	Ni|105
Ni|106	Ngali	M	8	26	35.2	NO	12	0.5	P	640	16	pf	1	1	24	68	8	nil	0	0	1	Ni|106	5630	2677.5	11804	311	464.5	Ni|106
Ni|107	Ngali	M	12	33	34.5	NO	10.7	-1.3	P	1760	44	pf	1	2	35	60	3	nil	0	0	1	Ni|107	2297	4271	7362	272	327	Ni|107
Ni|108	Ngali	M	12	37	35.6	NO	11.4	-0.6	P	400	10	pf	1	2	37	51	10	entamoeba histolytica	100	8	1	Ni|108	1614.5	1827	11051	290	7551	Ni|108
Ni|109	Ngali	F	9	27	36.3	NO	9.5	-2	P	560	14	pf	1	0	35	45	20	giardia lamblia	180	7	1	Ni|109	794	1575.5	1381.5	157.5	4859	Ni|109
Ni|110	Ngali	F	10	26	36.1	NO	11.4	-0.1	P	1440	36	pf	1	2	20	74	4	entamoeba histolytica	120	8	1	Ni|110	733	3838.5	1538	314	888	Ni|110
Ni|111	Ngali	M	12	34	36.6	NO	13.2	1.2	P	40	1	pf	1	1	46	33	20	nil	0	0	1	Ni|111	2975	679.5	2943	498	7890	Ni|111
Ni|112	Ngali	F	13	50	36	NO	14.9	2.9	P	40	1	pf	1	3	29	35	33	nil	0	0	1	Ni|112	7503.5	3298.5	16524	941	18211.5	Ni|112
Ni|113	Ngali	F	12	46	36.2	NO	8.5	-3.5	P	2000	50	pf	1	1	37	42	20	nil	0	0	1	Ni|113	1168	4319.5	5255	320.5	730	Ni|113
Ni|114	Ngali	M	13	43	35.8	NO	14.9	2.9	N	0	0	nil	0	1	38	61	0	nil	0	0	0	Ni|114	7922	650	3821.5	115	5414	Ni|114
Ni|115	Ngali	F	7	24	37	NO	14.8	3.3	P	1840	46	pf	1	0	39	46	15	nil	0	0	1	Ni|115	5226	3097	2100	167	5479	Ni|115
Ni|116	Ngali	M	11	39	37.2	NO	13.8	1.8	N	0	0	nil	0	0	33	58	9	yeast	0	0	0	Ni|116	3085.5	3188	8118	350	9381.5	Ni|116
Ni|117	Ngali	M	11	37	37.3	NO	13.8	1.8	P	400	10	pf	1	1	45	48	6	giardia lamblia	120	7	1	Ni|117	4451	1741	13703	483	5636	Ni|117
Ni|118	Ngali	F	5	23	37.2	NO	10.7	-0.3	N	0	0	nil	0	1	19	75	5	nil	0	0	0	Ni|118	2133	689	905.5	631	3362	Ni|118
Ni|119	Ngali	F	13	53	36.9	NO	14	2	P	40	1	pf	1	2	41	45	12	nil	0	0	1	Ni|119	1066	1683	510.5	108.5	3475	Ni|119
Ni|120	Ngali	F	8	29	36.5	NO	11.1	-0.4	N	0	0	nil	0	0	28	69	3	entamoeba histolytica	120	8	0	Ni|120	694.5	166	103	1362	236	Ni|120
Ni|121	Ngali	M	5	26	36	NO	10.4	-0.6	N	0	0	nil	0	0	22	78	0	nil	0	0	0	Ni|121	4098.5	77.5	195.5	5201	3429	Ni|121
Ni|122	Ngali	F	3	20	35.5	NO	13	2	N	0	0	nil	0	0	24	75	1	nil	0	0	0	Ni|122	23	18.5	35	224	98	Ni|122
Ni|123	Ngali	M	6	18	36.4	NO	12.8	1.3	P	1720	43	pf	1	3	23	63	11	trichuris trichuria	100	4	1	Ni|123	1538	445	1345	323	2885.5	Ni|123
Ni|124	Ngali	M	7	27	35.6	NO	13.4	1.9	P	5600	140	pf,pm	1	3	31	66	0	nil	0	0	1	Ni|124	3536	2176.5	2516	148	2685	Ni|124
Ni|125	Ngali	M	13	45	36.6	NO	12	0	P	19520	488	pf	1	1	54	43	2	nil	0	0	1	Ni|125	2618	1059	177	277	1581	Ni|125
Ni|126	Ngali	M	6	25	35.8	YES	12.7	1.2	N	0	0	nil	0	2	31	61	6	nil	0	0	0	Ni|126	2050	434	4339	1590.5	1197.5	Ni|126
Ni|127	Ngali	F	9	32	36.3	YES	11.1	-0.4	N	0	0	nil	0	0	36	59	5	nil	0	0	0	Ni|127	11428	591	284.5	629	869	Ni|127
Ni|128	Ngali	F	6	25	35.8	NO	11.5	0	P	8320	208	pf	1	1	34	25	13	nil	0	0	1	Ni|128	11587	2897.5	19211	491	1960	Ni|128
Ni|129	Ngali	M	5	22	36.1	NO	12.7	1.7	P	7680	192	pf	1	0	35	61	4	nil	0	0	1	Ni|129	6997.5	1466	812	700.5	2775	Ni|129
Ni|130	Ngali	M	4	28	37	NO	14.5	3.5	N	0	0	nil	0	3	42	50	2	nil	0	0	0	Ni|130	6570	101	937.5	1478	1599	Ni|130
Ni|131	Ngali	M	7	27	36.9	NO	13.4	1.9	N	0	0	nil	0	2	25	73	1	nil	0	0	0	Ni|131	3009.5	1956	10232	190	593	Ni|131
Ni|132	Ngali	F	9	31	36.5	NO	12.7	1.2	N	0	0	nil	0	0	21	71	8	E,coli	0	0	0	Ni|132	1679.5	2112	11281.5	114	7844	Ni|132
Ni|133	Ngali	M	7	23	37.4	NO	12.1	0.6	P	240	6	pf	1	3	28	65	5	nil	0	0	1	Ni|133	2822	227	480.5	68	598	Ni|133
Ni|134	Ngali	F	3	14	36.9	NO	12.2	1.2	P	40	1	pf	1	1	22	75	3	yeast cells	0	0	1	Ni|134	13838	1219	3726.5	1728.5	1122	Ni|134
Ni|135	Ngali	F	7	16	37.1	NO	11.1	-0.4	P	40	1	pf	1	2	21	60	17	nil	0	0	1	Ni|135	3366	845	727	366	3536	Ni|135
Ni|136	Ngali	M	9	24	37	NO	14	2.5	P	1360	34	pf	1	0	17	59	24	ascaris lumbricoides	100	1	1	Ni|136	1491	4370.5	17490	143	2689.5	Ni|136
Ni|137	Ngali	M	7	21	37.5	NO	10	-1.5	P	2320	58	pf	1	0	37	58	6	giardia lamblia	80	7	1	Ni|137	801.5	2584	9268	296.5	800	Ni|137
Ni|138	Ngali	F	15	49	36.1	NO	10.4	-1.6	P	360	9	pf	1	0	21	50	29	nil	0	0	1	Ni|138	2169.5	513	1507	106.5	13847.5	Ni|138
Ni|139	Ngali	M	6	24	38.4	NO	10.1	-1.4	P	1120	28	pf	1	1	41	49	8	nil	0	0	1	Ni|139	2590	4146	523	311.5	681.5	Ni|139
Ni|140	Ngali	F	9	27	37.1	NO	13	1.5	P	1120	28	pf	1	1	41	49	8	nil	0	0	1	Ni|140	9992	1118	4996.5	1730	7251	Ni|140
Ni|141	Mfou	M	2	14	35.5	NO	7.3	-3.7	P	40516.1	157/31wbc	pf	1	3	30	68	0	nil	0	0	1	Ni|141	8707	790	419	352	2051	Ni|141
Ni|142	Mfou	M	1	9	36.2	NO	9.5	-1.5	N	0	0	nil	0	1	18	77	4	nil	0	0	0	Ni|142	1329	69	33.5	86	85	Ni|142
Ni|143	Mfou	F	3	15	36.5	NO	10.2	-0.8	P	200	5	pf	1	1	17	52	30	nil	0	0	1	Ni|143	316.5	675.5	237	344	331.5	Ni|143
Ni|144	Mfou	M	6	20	36.8	NO	13	1.5	P	400	10	pf	1	3	24	71	3	yeast	0	0	1	Ni|144	170.5	328	125	418	8316	Ni|144
Ni|145	Mfou	M	13	31	36.5	NO	13.1	1.1	P	2280	57	pf	1	3	14	83	1	nil	0	0	1	Ni|145	8332.5	5202	3883.5	4422	9647.5	Ni|145
Ni|146	Mfou	M	9	23	36.8	NO	9.7	-1.8	P	80	2	pfg,pmg	1	0	33	69	1	nil	0	0	1	Ni|146	2700	833	9366	453	1908.5	Ni|146
Ni|147	Mfou	M	6	20	36.4	NO	11.5	0	P	40	1	pfg	1	1	34	65	2	nil	0	0	1	Ni|147	1457.5	1086	249	222	2965	Ni|147
Ni|148	Mfou	M	1	10	36.5	NO	12.2	1.2	N	0	0	nil	0	3	33	71	3	nil	0	0	0	Ni|148	82.5	115.5	54	2529	184.5	Ni|148
Ni|149	Mfou	M	11	32	36.7	NO	13.7	1.7	N	0	0	nil	0	0	23	78	0	nil	0	0	0	Ni|149	83.5	83.5	229	389.5	469	Ni|149
Ni|150	Mfou	F	9	34	36.5	NO	12.7	1.2	N	0	0	nil	0	2	20	75	3	yeast	0	0	0	Ni|150	1805.5	101	524	549	1728	Ni|150
Ni|151	Mfou	M	13	35	36.9	NO	13.9	1.9	P	80	2	pf	1	0	21	69	10	yeast	0	0	1	Ni|151	10232	2333	614.5	336	1810	Ni|151
Ni|152	Mfou	F	6	21	36.5	NO	8.6	-2.9	P	13640	341	pf	1	4	41	56	1	nil	0	0	1	Ni|152	7082	459	231.5	672	612.5	Ni|152
Ni|153	Mfou	M	3	12	36.2	NO	8.3	-2.7	P	120	3	pf	1	0	35	65	0	nil	0	0	1	Ni|153	12398	1255.5	1700	549	2801.5	Ni|153
Ni|154	Mfou	M	2	13	36.5	NO	9.3	-1.7	N	0	0	nil	0	3	55	42	0	nil	0	0	0	Ni|154	6140	610	421	1242	1568	Ni|154
Ni|155	Mfou	F	10	32	37	NO	12.7	1.2	P	14640	366	pf	1	1	54	45	0	nil	0	0	1	Ni|155	4341	368.5	327	199.5	488	Ni|155
Ni|156	Mfou	M	2	12	36.6	NO	9.1	-1.9	P	1160	29	pf,pfg	1	1	26	70	6	nil	0	0	1	Ni|156	6121	494	1177	322	2185	Ni|156
Ni|157	Mfou	M	10	27	36.4	NO	11.2	-0.3	P	1480	37	pf	1	2	17	79	2	nil	0	0	1	Ni|157	5038	3734	1652.5	54	335	Ni|157
Ni|158	Mfou	M	3	12	37.5	NO	14.1	3.1	N	0	0	nil	0	3	25	72	0	yeast	0	0	0	Ni|158	1979	35	86.5	121	350	Ni|158
Ni|159	Mfou	F	12	36	37.5	NO	14.6	2.6	N	0	0	nil	0	0	29	70	1	nil	0	0	0	Ni|159	5857.5	1112	1825	173	225	Ni|159
Ni|160	Mfou	M	2	16	37.5	NO	7.9	-3.1	N	0	0	nil	0	3	53	40	4	nil	0	0	0	Ni|160	2419	180	73	2246	1102	Ni|160
Ni|161	Mfou	F	6	18	36.5	NO	11.6	0.1	N	0	0	nil	0	0	31	63	6	nil	0	0	0	Ni|161	1080	1401	338.5	257	163	Ni|161
Ni|162	Mfou	M	6	21	37.5	NO	13.3	1.8	N	0	0	nil	0	3	14	82	1	nil	0	0	0	Ni|162	619	116.5	72	120	4603	Ni|162
Ni|163	Mfou	M	2	13	37.5	NO	11.3	0.3	N	0	0	nil	0	0	29	68	3	nil	0	0	0	Ni|163	61.5	45	58	604	2072.5	Ni|163
Ni|164	Mfou	F	3	16	36.8	NO	12.6	1.6	N	0	0	nil	0	2	32	54	13	nil	0	0	0	Ni|164	169	48	65	481.5	205	Ni|164
Ni|165	Mfou	M	4	15	37.1	NO	9.8	-1.2	N	0	0	nil	0	0	44	56	0	nil	0	0	0	Ni|165	6186.5	547	158	1480	2529	Ni|165
Ni|166	Mfou	M	11	40	37.5	NO	14.1	2.1	P	920	23	pf	1	0	30	64	6	nil	0	0	1	Ni|166	3095	2798	1397	76	9142	Ni|166
Ni|167	Mfou	M	2	8	36.6	NO	10.3	-0.7	P	25081.1	116/37wbc	pf	1	1	22	72	7	nil	0	0	1	Ni|167	5501	598	78	1301.5	894	Ni|167
Ni|168	Mfou	M	4	13	36.6	NO	11.2	0.2	P	120	3	pf	1	7	29	70	0	nil	0	0	1	Ni|168	6956	1607	85	NaN	NaN	Ni|168
Ni|169	Mfou	M	3	9	36.4	NO	8.8	-2.2	N	0	0	nil	0	0	37	63	0	nil	0	0	0	Ni|169	1822	174.5	66	759	495.5	Ni|169
Ni|170	Mfou	F	4	10	36.6	NO	11.1	0.1	N	0	0	nil	0	0	25	64	1	nil	0	0	0	Ni|170	8379.5	178	944	469	367.5	Ni|170
Ni|171	Mfou	F	5	19	36.6	NO	12.7	1.7	N	0	0	nil	0	1	32	66	1	nil	0	0	0	Ni|171	945	374	120.5	1045	223	Ni|171
Ni|172	Mfou	M	1	11	37	NO	11.6	0.6	P	120	3	pf	1	0	19	74	7	nil	0	0	1	Ni|172	1595	31	54	1007	68	Ni|172
Ni|173	Mfou	F	9	30	36.7	NO	12	0.5	P	440	11	pf	1	0	46	54	0	ascaris lumbricoides	300	1	1	Ni|173	5892	696	565	201	434	Ni|173
Ni|174	Mfou	M	4	17	37	NO	12	1	N	0	0	nil	0	0	34	66	0	yeast	0	0	0	Ni|174	5948	472.5	800	771.5	695	Ni|174
Ni|175	Mfou	M	4	15	36.3	NO	10.4	-0.6	N	0	0	nil	0	0	33	59	8	ascaris lumbricoides	200	1	0	Ni|175	4052.5	333	792	889	566.5	Ni|175
Ni|176	Mfou	M	8	20	37.2	NO	7.7	-3.8	P	20761.9	109/42wbc	pf	1	1	47	52	0	nil	0	0	1	Ni|176	2750.5	NaN	NaN	692.5	NaN	Ni|176
Ni|177	Mfou	M	14	46	37	NO	10.5	-1.5	P	200	5	pf	1	4	18	65	13	nil	0	0	1	Ni|177	6422.5	1314	2936	NaN	16171	Ni|177
Ni|178	Mfou	M	3	14	36.7	NO	10.4	-0.6	P	200	5	pf	1	3	50	46	4	nil	0	0	1	Ni|178	12300.5	817	5222	922	1595.5	Ni|178
Ni|179	Mfou	M	9	22	37	NO	11.9	0.4	N	0	0	nil	0	0	53	44	3	nil	0	0	0	Ni|179	739.5	362	89	554	607.5	Ni|179
Ni|180	Mfou	M	12	33	37.5	NO	7.6	-4.4	P	800	20	pf,pm	1	3	46	50	1	nil	0	0	1	Ni|180	7866	822.5	20715	588	1488	Ni|180
Ni|181	Mfou	M	1	9	37.1	NO	8.2	-2.8	P	8680	217	pf	1	1	49	50	0	nil	0	0	1	Ni|181	9990	271	1953	885	727	Ni|181
Ni|182	Mfou	M	9	21	37.5	NO	10.1	-1.4	P	280	7	pg,pfg	1	3	56	40	2	nil	0	0	1	Ni|182	10613	1223	1731	1235	1155	Ni|182
Ni|183	Mfou	F	5	17	36.5	NO	10.5	-0.5	N	0	0	nil	0	0	43	57	0	nil	0	0	0	Ni|183	1357.5	142	543.5	442	322	Ni|183
Ni|189	Mfou	F	10	30	36.5	NO	10.6	-0.9	P	200	5	pf	1	0	32	69	1	nil	0	0	1	Ni|189	6438.5	2449	810	1820	2647	Ni|189
Ni|192	Mfou	M	11	29	37.5	NO	8	-4	P	920	23	pf	1	3	17	79	1	nil	0	0	1	Ni|192
Ni|193	Mfou	F	9	21	36.5	NO	10.4	-1.1	P	120	3	pf	1	3	32	65	1	nil	0	0	1	Ni|193	12267	42.5	462	112	249.5	Ni|193
Ni|194	Mfou	F	6	15	37.5	NO	13	1.5	N	0	0	nil	0	3	38	54	4	nil	0	0	0	Ni|194	7865	393	2922.5	202	208	Ni|194
Ni|197	Mfou	M	1.5	10	36.7	NO	12.9	1.9	N	0	0	nil	0	1	20	75	0	E,coli	0	0	0	Ni|197	3050	514	121	343.5	390	Ni|197
Ni|198	Mfou	M	12	25	37.9	NO	11.4	-0.6	P	3760	94	pf	1	2	53	45	0	nil	0	0	1	Ni|198	9192	1253	10232	145.5	4201	Ni|198
Ni|199	Mfou	M	8	27	36.7	NO	14.4	2.9	N	0	0	nil	0	0	42	58	1	nil	0	0	0	Ni|199	481.5	191.5	378	1084	1768.5	Ni|199
Ni|200	Mfou	M	3	15	31.5	NO	12.7	1.7	N	0	0	nil	0	2	25	82	1	nil	0	0	0	Ni|200	2743	99	168	342	444	Ni|200
Ni|201	Mfou	M	5	24	37	NO	14.8	3.8	N	0	0	nil	0	5	19	69	6	nil	0	0	0	Ni|201	369	72	152	547	205.5	Ni|201
Ni|202	Mfou	F	2	12	37.5	NO	11.8	0.8	P	40	1	pf	1	4	23	59	15	nil	0	0	1	Ni|202	4712	590	275	326	1148	Ni|202
Ni|204	Mfou	F	4	17	37.2	NO	13.4	2.4	P	440	11	pf	1	0	31	67	2	yeast	0	0	1	Ni|204	3020	471.5	519.5	478	565	Ni|204
Ni|205	Mfou	M	4	20	37.7	NO	11.7	0.7	P	73032.3	283/31wbc	pf	1	1	64	35	0	nil	0	0	1	Ni|205	1932	694.5	226.5	369	2601	Ni|205
Ni|206	Mfou	F	9	29	36.5	NO	12.5	1	P	480	12	pf,loaloa	1	3	27	67	3	nil	0	0	1	Ni|206	3462	170	335	284.5	2666	Ni|206
Ni|207	Mfou	M	11	34	37.5	NO	14.8	2.8	P	480	12	pf	1	1	19	52	28	nil	0	0	1	Ni|207	2138	340	513	595.5	371	Ni|207
Ni|208	Mfou	F	12	43	37.2	NO	13.3	1.3	P	440	11	pf	1	0	34	64	2	giardia lamblia	120	7	1	Ni|208	5929	653.5	1843.5	233	951	Ni|208
Ni|209	Mfou	F	11	35	37	NO	11.9	-0.1	P	80	2	pf,loaloa	1	1	25	51	24	nil	0	0	1	Ni|209	6416	432	390	250	177	Ni|209
Ni|210	Mfou	M	7	20	37.5	NO	13.3	1.8	P	6800	170	pf	1	1	27	73	5	yeast	0	0	1	Ni|210	4385	389.5	596	381	1012	Ni|210
Ni|211	Mfou	F	2	11	36.5	?	8.9	-2.1	P	40	1	pf	1	1	12	88	0	nil	0	0	1	Ni|211	8283	375	316.5	474	574.5	Ni|211
Ni|212	Mfou	M	3	15	37.6	NO	11.1	0.1	P	160	4	pf	1	0	33	55	15	yeast	0	0	1	Ni|212	2226	574	662	241	2250	Ni|212
Ni|213	Mfou	M	7	25	37.7	NO	10.8	-0.7	P	10080	252	pf	1	2	25	67	6	nil	0	0	1	Ni|213	3814.5	500	516	218	6056	Ni|213
Ni|214	Mfou	F	9	29	37.5	NO	11.5	0	P	80	2	pf	1	4	39	51	6	yeast	0	0	1	Ni|214	5434	1087.5	5893.5	219.5	4495	Ni|214
Ni|215	Mfou	F	6	26	37	NO	8.4	-3.1	P	80	2	pf	1	0	37	60	3	nil	0	0	1	Ni|215	5685	2023	3609	805	4271	Ni|215
Ni|216	Mfou	M	3	14	36.7	NO	6.4	-4.6	P	40	1	pf	1	0	49	51	0	nil	0	0	1	Ni|216	3399	1763	2355.5	775	9662	Ni|216
Ni|217	Mfou	F	8	25	36.9	NO	8.6	-2.9	P	80	2	pf	1	2	23	71	0	nil	0	0	1	Ni|217	6616	3407	14203	130	9690	Ni|217
Ni|218	Mfou	F	5	20	37.4	NO	10.1	-0.9	P	53176.5	113/17wbc	pf	1	0	34	60	6	nil	0	0	1	Ni|218	503	683.5	72	841.5	6671	Ni|218
Ni|219	Mfou	F	7	20	38.6	NO	10.2	-1.3	P	65090.9	179/22wbc	pf	1	0	67	31	2	nil	0	0	1	Ni|219	255	607	1670.5	1081.5	1232	Ni|219
Ni|220	Mfou	F	7	21	37.6	NO	10.1	-1.4	P	40	1	pf	1	0	45	50	5	hymenolepis nana	100	11	1	Ni|220	5309	487.5	393	367.5	1927	Ni|220
Ni|221	Mfou	F	2	8	38.2	NO	6.8	-4.2	P	74222.2	334/36wbc	pf	1	0	60	32	8	nil	0	0	1	Ni|221	483.5	1804	212	1547.5	177.5	Ni|221
Ni|222	Mfou	M	2	12	37.1	NO	7.6	-3.4	P	160	4	pf	1	0	30	70	0	yeast	0	0	1	Ni|222	8203	339	3965	376.5	3711	Ni|222
Ni|223	Mfou	M	12	30	36.7	NO	15.6	3.6	P	4320	108	pf	1	1	44	41	15	nil	0	0	1	Ni|223	273	237	394	217	13557	Ni|223
Ni|224	Mfou	M	5	21	38	NO	12.1	1.1	P	7360	184	pf	1	2	70	28	1	ascaris lumbricoides	200	1	1	Ni|224	993	1346	2345	487	6777.5	Ni|224
Ni|225	Mfou	F	15	75	37.1	NO	13.8	1.8	P	1600	40	pf	1	4	16	54	26	strongyloides	60	5	1	Ni|225	6443	1321	4324	299	5611	Ni|225
Ni|226	Mfou	F	1	9	37	NO	9.7	-1.3	N	0	0	nil	0	2	20	65	5	nil	0	0	0	Ni|226	24	15	24	10	69.5	Ni|226
Ni|227	Mfou	F	2	13	37.2	NO	12.3	1.3	N	0	0	nil	0	0	28	70	2	nil	0	0	0	Ni|227	1333.5	88.5	261	408	341.5	Ni|227
Ni|228	Mfou	M	3	15	37.2	NO	13.4	2.4	P	40	1	pf	1	1	20	78	1	nil	0	0	1	Ni|228	6297.5	614.5	4350	464	2710.5	Ni|228
Ni|229	Mfou	M	9	28	37.1	NO	10.9	-0.6	P	80	2	pf	1	4	29	62	4	nil	0	0	1	Ni|229	7860.5	1656	16258	1101	7580.5	Ni|229
Ni|230	Mfou	M	4	15	36	NO	9.9	-1.1	P	16240	406	pf	1	0	20	73	7	yeast	0	0	1	Ni|230	5917	1156	5596	231	6844	Ni|230
Ni|231	Mfou	F	8	20	36.7	NO	10.5	-1	P	920	23	pf	1	1	25	78	1	nil	0	0	1	Ni|231	238	361	11521	236	531	Ni|231
Ni|232	Mfou	M	6	16	37.5	NO	9.4	-2.1	P	1200	30	pf	1	2	27	68	0	nil	0	0	1	Ni|232	8339	1294	6575	150	2741	Ni|232
Ni|233	Mfou	M	8	26	38.2	NO	12.5	1	P	30969.7	511/132wbc	pf	1	0	78	20	2	giardia lamblia	120	7	1	Ni|233	7394	2353	1389.5	127.5	211	Ni|233
Ni|234	Mfou	M	13	46	36.2	NO	14.4	2.4	P	40	1	pf	1	0	32	64	4	giardia lamblia	80	7	1	Ni|234	4254	944	1876	158	6189	Ni|234
Ni|235	Mfou	M	2	14	37.3	NO	12.6	1.6	P	40	1	pf	1	0	13	88	0	nil	0	0	1	Ni|235	269	179	81	384	811	Ni|235
Ni|236	Mfou	F	3	16	37.3	NO	10.3	-0.7	P	24000	159/53wbc	pf	1	0	50	46	4	nil	0	0	1	Ni|236	4718.5	1752	9961.5	805	5414.5	Ni|236
Ni|237	Mfou	F	13	45	36.6	NO	7.2	-4.8	P	880	22	pf	1	0	26	58	16	yeast	0	0	1	Ni|237	5800.5	1810	1769.5	480.5	1047	Ni|237
Ni|238	Mfou	M	2	15	37.7	NO	10.7	-0.3	P	1800	45	pf	1	0	54	46	0	nil	0	0	1	Ni|238	6232.5	1498.5	462.5	161	277.5	Ni|238
Ni|240	Mfou	M	9	25	37.8	NO	11	-0.5	P	1920	48	pf	1	2	32	66	0	ascaris lumbricoides	200	1	1	Ni|240	4904	1560	1599.5	159.5	314	Ni|240
Ni|241	Mfou	M	4	16	37.5	NO	13.3	2.3	P	640	16	pf	1	1	35	55	9	nil	0	0	1	Ni|241	4148	329	168.5	894	4131.5	Ni|241
Ni|242	Mfou	F	3	15	36.9	NO	9.2	-1.8	P	16160	404	pf	1	0	22	77	1	nil	0	0	1	Ni|242	518	1385.5	424	447	10801	Ni|242
Ni|243	Mfou	M	2	10	36.9	NO	9.5	-1.5	P	12480	312	pf,pfgm	1	1	21	73	5	nil	0	0	1	Ni|243	3130	58	345	745	189.5	Ni|243
Ni|244	Mfou	M	6	20	36.9	NO	11.9	0.4	P	600	15	pf	1	0	25	71	3	nil	0	0	1	Ni|244	3558	2708.5	19253	626	3565	Ni|244
Ni|245	Mfou	F	4	15	37.2	NO	10.1	-0.9	P	11200	280	pf	1	2	43	52	3	nil	0	0	1	Ni|245	2885.5	860	1450	569	631	Ni|245
Ni|246	Mfou	F	3	13	37	NO	9.2	-1.8	P	13600	340	pf,pm,pfgm	1	2	29	69	0	nil	0	0	1	Ni|246	1703.5	191	1471.5	251	825	Ni|246
Ni|247	Mfou	M	11	27	37.5	NO	14.6	2.6	N	0	0	nil	0	0	18	62	20	giardia lamblia	100	7	0	Ni|247	2851	2599.5	4416	124	5206	Ni|247
Ni|248	Mfou	M	15	45	37.1	NO	13.6	1.6	P	80	2	pf	1	4	20	60	16	nil	0	0	1	Ni|248	8050	2537	3638	98	3968	Ni|248
Ni|249	Mfou	F	1	12	37.1	NO	16.5	5.5	P	160	4	pf	1	0	51	49	0	nil	0	0	1	Ni|249	14613	1002.5	108	191	5782	Ni|249
Ni|250	Mfou	F	14	48	36.7	NO	11.5	-0.5	N	0	0	nil	0	0	29	62	9	yeast	0	0	0	Ni|250	15451	4198	20577.5	135.5	4339	Ni|250
Ni|251	Mfou	M	10	29	37.1	NO	12.8	1.3	P	560	14	pf	1	2	25	54	19	nil	0	0	1	Ni|251	9252	3711.5	9619	261	11073	Ni|251
Ni|252	Mfou	M	8	25	37	NO	10.9	-0.6	P	2200	55	pm,pfgm	1	4	50	36	10	nil	0	0	1	Ni|252	11061	1143	8890	182	10537	Ni|252
Ni|254	Mfou	M	3	14	37.1	NO	10	-1	N	0	0	nil	0	0	42	55	3	nil	0	0	0	Ni|254	8203	864	3044	117	1626	Ni|254
Ni|255	Mfou	F	6	23	36.9	NO	11.1	-0.4	P	4000	100	pf	1	0	70	30	0	nil	0	0	1	Ni|255	6362	2513	680	108	4679.5	Ni|255
Ni|256	Mfou	F	15	55	36.9	NO	10.8	-1.2	P	40	1	pfgm	1	1	34	42	23	yeast	0	0	1	Ni|256	11077.5	3266	15531	125	9822	Ni|256
Ni|257	Mfou	F	9	40	37.1	NO	11	-0.5	P	920	23	pf	1	2	47	38	13	nil	0	0	1	Ni|257	8346.5	4545	18740	124.5	21000	Ni|257
Ni|258	Mfou	M	1	11	38.8	NO	13	2	P	54000	1350	pf	1	2	31	66	1	yeast	0	0	1	Ni|258	506	67	252	408	938.5	Ni|258
Ni|260	Mfou	F	3	15	37.5	NO	10	-1	P	31400	785	pf	1	1	49	50	0	nil	0	0	1	Ni|260	1338	4423	3220	2091.5	958	Ni|260
Ni|261	Mfou	M	13	46	37.5	NO	11	-1	P	160	4	pf	1	0	18	61	31	ascaris lumbricoides	260	1	1	Ni|261	11086	1778	15058	322	13877	Ni|261
Ni|262	Mfou	F	12	50	37.1	NO	10.4	-1.6	P	40	1	pf,pfg	1	0	22	68	10	nil	0	0	1	Ni|262	11032	2054	17371	129.5	5511	Ni|262
Ni|263	Mfou	F	9	24	37.5	NO	11	-0.5	P	2400	60	pf	1	0	36	56	8	giardia lamblia	120	7	1	Ni|263	7031	3143	1315	177	910.5	Ni|263
Ni|264	Mfou	F	3	20	36.6	NO	11.5	0.5	N	0	0	nil	0	0	29	70	1	nil	0	0	0	Ni|264	1453	785.5	224	309	1536	Ni|264
Ni|265	Mfou	M	5	20	37	NO	10	-1	N	0	0	nil	0	2	18	78	2	yeast + oxalate crystals	0	0	0	Ni|265	405	94.5	115	427.5	586	Ni|265
Ni|266	Mfou	F	13	40	36.5	NO	13.3	1.3	P	40	1	pf	1	0	33	51	26	nil	0	0	1	Ni|266	4957	4108	256	217	2027.5	Ni|266
Ni|267	Mfou	M	13	40	36.5	NO	13	1	N	0	0	nil	0	2	34	64	0	nil	0	0	0	Ni|267	3025	1570	879.5	637	2900	Ni|267
Ni|268	Mfou	F	2	9	37.8	NO	7.2	-3.8	P	3920	98	pf	1	0	26	70	4	nil	0	0	1	Ni|268	548	343.5	13	133.5	2222	Ni|268
Ni|269	Mfou	M	3	11	37.4	NO	11.2	0.2	P	40	1	pf	1	0	32	68	0	nil	0	0	1	Ni|269	6151.5	1176	1017	686	1270.5	Ni|269
Ni|270	Mfou	F	4	15	36.5	NO	12	1	P	80	2	pf	1	2	24	71	0	nil	0	0	1	Ni|270	64.5	172	62	13	53	Ni|270
Ni|271	Mfou	F	11	37	37.3	NO	11.5	-0.5	P	600	15	pf	1	0	52	34	14	yeast	0	0	1	Ni|271	227.5	482	1542.5	110	2116	Ni|271
Ni|272	Mfou	M	13	35	36.4	NO	11.6	-0.4	P	3440	86	pf	1	0	29	71	0	giardia lamblia + yeast	120	7	1	Ni|272	10647.5	1119	5498.5	348	1128	Ni|272
Ni|273	Mfou	M	7	23	36.9	NO	9.8	-1.7	P	80	2	pf	1	1	33	66	0	nil	0	0	1	Ni|273	9193	400	279	203	4696	Ni|273
Ni|274	Mfou	F	12	28	37.3	NO	11.3	-0.7	P	3760	94	pf	1	3	29	68	0	ascaris lumbricoides + hymenolepis nana	200	1	1	Ni|274	2088	2641	10944	104	15660.5	Ni|274
Ni|275	Mfou	F	8	26	37	NO	8.3	-3.2	P	40	1	pf	1	1	27	71	1	nil	0	0	1	Ni|275	5875	603	380	179	547.5	Ni|275
Ni|276	Mfou	F	3	15	36.5	NO	10.8	-0.2	N	0	0	nil	0	2	34	84	0	nil	0	0	0	Ni|276	5088.5	202	332	721	383.5	Ni|276
Ni|277	Mfou	F	2	10	37.1	NO	12.8	1.8	N	0	0	nil	0	0	48	50	2	nil	0	0	0	Ni|277	888	110	364.5	2839	216	Ni|277
Ni|278	Mfou	M	9	25	36.2	NO	13	1.5	P	40	1	pfgm	1	0	28	63	9	nil	0	0	1	Ni|278	5760	729	18592.5	263	9428	Ni|278
Ni|279	Mfou	F	7	25	36.8	NO	11.6	0.1	P	1120	28	pf	1	0	36	60	4	giardia lamblia	200	7	1	Ni|279	10843.5	2018.5	19531	217	654	Ni|279
Ni|280	Mfou	F	8	28	36.7	NO	11	-0.5	P	40	1	pf	1	1	27	60	2	yeast	0	0	1	Ni|280	929.5	397	172	757.5	722	Ni|280
Ni|281	Mfou	F	12	35	37.1	NO	11.7	-0.3	P	160	4	pf	1	0	18	52	30	nil	0	0	1	Ni|281	2875	514	301	90	7663	Ni|281
Ni|282	Mfou	M	3	19	36.4	NO	9	-2	P	1520	38	pf	1	2	35	53	10	nil	0	0	1	Ni|282	1189	758	769	214	13153	Ni|282
Ni|283	Mfou	F	4	18	36.5	NO	10.9	-0.1	P	880	22	pf	1	0	52	44	4	nil	0	0	1	Ni|283	7741	2876.5	16476.5	111.5	1031	Ni|283
Ni|284	Mfou	F	6	20	37.4	NO	8.8	-2.7	P	2320	58	pf	1	0	28	72	0	nil	0	0	1	Ni|284	2649.5	3532	2108	459.5	922	Ni|284
Ni|285	Mfou	M	7	23	36.8	NO	9	-2.5	P	40	1	pf	1	0	28	58	10	nil	0	0	1	Ni|285	633	3202	3763	116	7831	Ni|285
Ni|286	Mfou	M	2	13	37.3	NO	13	2	P	7680	192	pf	1	0	26	74	0	nil	0	0	1	Ni|286	634	439	128	70	11188	Ni|286
Ni|287	Mfou	M	9	35	37.2	NO	9.4	-2.1	P	1120	28	pf	1	0	40	60	0	nil	0	0	1	Ni|287	8307	6131	1832	99	501.5	Ni|287
Ni|288	Mfou	M	1	13	37	NO	8.7	-2.3	P	40	1	pf	1	0	22	27	1	nil	0	0	1	Ni|288	3025	186	156	417	481	Ni|288
Ni|289	Mfou	F	15	61	37.8	NO	9	-3	P	7400	185	pf	1	1	46	50	3	nil	0	0	1	Ni|289	5702	1125.5	3298.5	92	968	Ni|289
Ni|290	Mfou	M	4	14	36.3	NO	13	2	P	40	1	pf	1	1	23	74	2	nil	0	0	1	Ni|290	3994	152	804	329	193	Ni|290
Ni|291	Mfou	F	5	16	36.6	NO	10.9	-0.1	N	0	0	nil	0	0	16	58	26	nil	0	0	0	Ni|291	173	482	115	823	208.5	Ni|291
Ni|292	Mfou	M	8	23	36.8	NO	9	-2.5	P	40	1	pf	1	0	28	66	6	nil	0	0	1	Ni|292	2078	2421	801	185	2032	Ni|292
Ni|293	Mfou	M	10	28	37.5	NO	10	-1.5	P	120	3	pf	1	0	50	48	2	nil	0	0	1	Ni|293	1793	1211	426	366	516	Ni|293
Ni|294	Mfou	F	8	35	37.4	NO	6.4	-5.1	P	80	2	pf	1	0	21	45	34	ascaris	320	1	1	Ni|294	333	3076	1141	1114.5	434	Ni|294
Ni|295	Mfou	M	9	30	37.4	NO	8.9	-2.6	P	120	3	pf	1	2	25	70	2	nil	0	0	1	Ni|295	1366.5	1295	717	555	2760.5	Ni|295
Ni|296	Mfou	M	11	33	36.7	NO	8.7	-3.3	P	40	1	pf	1	4	48	46	2	nil	0	0	1	Ni|296	1567	1529.5	1090	689	2288	Ni|296
Ni|297	Mfou	F	12	30	37.4	NO	11.7	-0.3	P	320	8	pf	1	0	30	68	2	nil	0	0	1	Ni|297	1624.5	4876	11082	416	565	Ni|297
Ni|298	Mfou	F	10	36	37.4	NO	11	-0.5	P	80	2	pf	1	0	24	72	4	nil	0	0	1	Ni|298	7896	56	299	97	177	Ni|298
Ni|299	Mfou	M	9	28	37.5	NO	11.9	0.4	P	120	3	pf	1	1	46	48	6	nil	0	0	1	Ni|299	6615	145.5	194	497	157.5	Ni|299
Ni|300	Mfou	M	11	38	37	NO	12.9	0.9	P	80	2	pf	1	3	29	68	0	nil	0	0	1	Ni|300	5149	284	1386	138.5	341	Ni|300
Ni|301	Mfou	M	10	40	36.3	NO	11.9	0.4	N	0	0	nil	0	1	25	66	8	nil	0	0	0	Ni|301	1636	79	97	121	1242	Ni|301
Ni|302	Mfou	F	8	35	37.2	NO	9.9	-1.6	P	480	12	pf	1	0	26	49	25	nil	0	0	1	Ni|302	9099	1121.5	253	165.5	1363	Ni|302
Ni|303	Mfou	F	8	27	36.6	NO	11.9	0.4	P	240	6	pf	1	0	36	50	16	E,coli	0	0	1	Ni|303	14266.5	1700	11920	250	5958	Ni|303
Ni|304	Mfou	F	3	18	37	NO	10.9	-0.1	P	5760	144	pf	1	2	38	54	6	nil	0	0	1	Ni|304	6880	1041.5	10889.5	197	414	Ni|304
Ni|305	Mfou	M	13	35	36.6	NO	12	0	N	0	0	nil	0	2	46	54	0	nil	0	0	0	Ni|305	8590	1006	22856.5	264	4541	Ni|305
Ni|306	Mfou	F	7	29	36.8	NO	11.9	0.4	P	80	2	pf	1	1	48	60	2	nil	0	0	1	Ni|306	81.5	117	1419	104	158	Ni|306
Ni|307	Mfou	M	5	19	37.3	NO	11	0	P	40	1	pfg	1	0	21	65	13	nil	0	0	1	Ni|307	3468	2106	11293	97	8146	Ni|307
Ni|308	Mfou	F	10	35	37	NO	11.9	0.4	P	40	1	pf	1	0	39	55	4	giardia lamblia	200	7	1	Ni|308	7172	1283	10502	141	5501	Ni|308
Ni|309	Mfou	F	7	20	36.5	NO	10.9	-0.6	P	40	1	pf	1	0	36	61	6	nil	0	0	1	Ni|309	2667.5	526	146	220	736	Ni|309
Ni|311	Mfou	F	6	21	36.5	NO	13.2	1.7	P	42434.8	122/23wbc	pf	1	0	18	32	0	nil	0	0	1	Ni|311	2325.5	81	86	154	1389	Ni|311
Ni|312	Mfou	F	4	20	36.6	NO	12.3	1.3	P	320	8	pf	1	0	34	60	6	nil	0	0	1	Ni|312	9883	2736	62.5	975	689	Ni|312
Ni|313	Mfou	F	4	22	37.6	NO	11	0	P	3560	89	pf	1	0	18	82	0	endolimax nana	110	9	1	Ni|313	6728	1472	523	2963	3498	Ni|313
Ni|314	Mfou	F	12	37	37.5	NO	11.5	-0.5	P	40	1	pf	1	2	34	64	0	entamoeba histolytica	100	8	1	Ni|314	9930.5	2797	24327.5	301.5	13940	Ni|314
Ni|315	Mfou	M	5	30	37	NO	10	-1	N	0	0	nil	0	0	26	72	2	nil	0	0	0	Ni|315	12255	452	974	706	4741.5	Ni|315
Ni|316	Mfou	F	10	30	37	NO	12	0.5	N	0	0	nil	0	2	23	74	1	nil	0	0	0	Ni|316	9421	168	1285.5	114	906	Ni|316
Ni|317	Mfou	F	12	32	36.7	NO	12.2	0.2	N	0	0	nil	0	0	24	68	0	nil	0	0	0	Ni|317	5079	626	729	123	445	Ni|317
Ni|318	Mfou	M	13	35	36.5	NO	11.2	-0.8	P	320	8	pf	1	2	34	56	10	nil	0	0	1	Ni|318	5451	1563	19109	193	7646	Ni|318
Ni|319	Mfou	F	11	30	37.2	NO	10	-2	P	2400	60	pf	1	0	66	34	0	giardia lamblia	120	7	1	Ni|319	3138	467.5	225	132.5	12858	Ni|319
Ni|320	Mfou	M	12	44	36.7	NO	11.3	-0.7	N	0	0	nil	0	4	22	74	0	nil	0	0	0	Ni|320	6802	319	85	327.5	738	Ni|320
Ni|321	Mfou	F	9	30	36.6	NO	13	1.5	P	40	1	pf	1	0	20	80	0	nil	0	0	1	Ni|321	5367	86	1503	288.5	280	Ni|321
Ni|322	Mfou	F	1	6	36.8	NO	15	4	N	0	0	nil	0	0	22	70	2	nil	0	0	0	Ni|322	93.5	50	125.5	370.5	247	Ni|322
Ni|323	Mfou	M	11	33	37.6	NO	13	1	N	0	0	nil	0	0	28	70	2	nil	0	0	0	Ni|323	1178	1596	4911	66	464	Ni|323
Ni|324	Mfou	F	10	43	36.6	NO	11	-0.5	P	40	1	pf	1	0	10	81	0	nil	0	0	1	Ni|324	1606	1598	1989	152	1123	Ni|324
Ni|325	Mfou	M	11	31	36	NO	11.5	-0.5	N	0	0	nil	0	0	26	56	8	nil	0	0	0	Ni|325	173	318	176	189	337.5	Ni|325
Ni|326	Mfou	F	3	8	36.6	NO	12.5	1.5	N	0	0	nil	0	0	64	36	0	nil	0	0	0	Ni|326
Ni|327	Mfou	M	4	11	37.6	NO	12	1	N	0	0	nil	1	2	28	66	0	nil	0	0	1	Ni|327	55	35.5	76	243	296.5	Ni|327
Ni|328	Mfou	F	11	32	36.6	NO	11.5	-0.5	P	240	6	pf	1	2	36	62	2	nil	0	0	1	Ni|328	2387	4342.5	10434	47.5	10040	Ni|328
Ni|329	Mfou	F	9	22	35.9	NO	11	-0.5	P	5160	129	pf	1	0	54	42	4	nil	0	0	1	Ni|329	1971	256	922	271	12395	Ni|329
Ni|330	Mfou	M	5	16	36.6	NO	14	3	P	96000	120/10wbc	pf	1	0	85	15	0	nil	0	0	1	Ni|330	4858	194	648	518	188	Ni|330
Ni|331	Mfou	F	4	12	37.6	NO	13	2	P	1120	28	pf	0	0	36	64	0	nil	0	0	0	Ni|331	11675.5	2142	16739	198.5	7403	Ni|331
Ni|360	Mfou	M	12	43	37.2	NO	12	0	N	0	0	nil	0	0	32	60	8	ascaris lumbricoides	100	1	0	Ni|360	7392	488	425	1111	789	Ni|360
Ni|361	Mfou	F	4	18	36.2	NO	12.3	1.3	N	0	0	nil	0	0	16	64	16	nil	0	0	0	Ni|361	4369	523	354	585	571	Ni|361
Ni|364	Mfou	F	15	50	37.2	NO	12	0	P	80	2	pf	1	3	28	61	8	yeast	0	0	1	Ni|364	686.5	586	108.5	328	775	Ni|364
identity	site	sex M/F	age/ yrs	weight/kg	temperature /°c	dewormed Yes/No	Hb g/dl	anemia	RDT	parasitemia	parasite /200wbc	thin smear/ species		Mono	Neu	Lymph	Eo	name of parasite	n° parasites /gram stool	Parasites*			MSP 1-42 3D7	MSP 2 FC27	EBA 175	TT	MSP 3 Ec	identity
